# Supplementary material for: Perceptions of activity-based offices are associated with employee well-being and self-reported work ability in hybrid work: a cross-sectional study
Source: J Occup Health. 2025 May 20;67(1):uiaf027. doi: 10.1093/joccuh/uiaf027 (PMC12131161; doi:10.1093/joccuh/uiaf027)
Supplement: Web_Material_uiaf027 [file web_material_uiaf027.zip]

Archive with 2 entries (2 files):
- Supplementary_Data_File 2.docx
- Supplementary_Data_File_1.docx
